# Supplementary material for: Deletion of 82–85 N-Terminal Residues in SARS-CoV-2 Nsp1 Restricts Virus Replication
Source: Viruses. 2024 Apr 26;16(5):689. doi: 10.3390/v16050689 (PMC11125901; doi:10.3390/v16050689)
Supplement: Supplementary file 1 [file viruses-16-00689-s001.zip]

Archive with 1 entries (1 files):
- viruses-2972619-supplementary.pdf
